# Supplementary material for: Experience of Pharmacists with Anti-Cancer Medicine Shortages in Pakistan: Results of a Qualitative Study
Source: Int J Environ Res Public Health. 2022 Dec 6;19(23):16373. doi: 10.3390/ijerph192316373 (PMC9740989; doi:10.3390/ijerph192316373)
Supplement: Supplementary file 1 [file ijerph-19-16373-s001.zip]

Archive with 1 entries (1 files):
- ijerph-2021474-supplementary.pdf
